# Supplementary material for: Calculation of Oxygen Uptake during Ambulatory Cardiac Rehabilitation
Source: J Clin Med. 2024 Apr 12;13(8):2235. doi: 10.3390/jcm13082235 (PMC11050814; doi:10.3390/jcm13082235)
Supplement: Supplementary file 1 [file jcm-13-02235-s001.zip]

Archive with 1 entries (1 files):
- jcm-2906891-supplementary.pdf
